# Supplementary material for: Interposition grafting of collagen-gelatin sponge impregnated with basic fibroblast growth factor in primary palatoplasty
Source: Regen Ther. 2023 Aug 4;24:288–93. doi: 10.1016/j.reth.2023.07.010 (PMC10406600; doi:10.1016/j.reth.2023.07.010)
Supplement: Multimedia component 1 [file mmc1.xlsx]

## Sheet: Sheet1
Patients No	Sex	Age (month)	Veau classification	Associated diseases	Surgery characteristics of soft palate	Width of cleft palate	Posterior arch width	ratio of cleft width to the posterior arch width	Oro-nasal fistula formation	Delayed healing	Bleeding	Infection
1	Female	10	III		IVV
2	Male	10	II		Furlow
3	Male	10	II		Furlow
4	Male	11	IV		IVV
5	Female	12	III		IVV
6	Male	12	III		IVV				+
7	Male	12	II		IVV				+
8	Male	12	IV		IVV						+
9	Male	12	II		IVV
10	Male	12	III		IVV				+
11	Female	12	I		IVV
12	Female	12	I		IVV
13	Female	12	III		IVV
14	Male	12	I		Furlow
15	Female	12	I		Furlow					+
16	Female	12	I		IVV
17	Male	13	I		IVV					+
18	Male	13	III		IVV					+
19	Male	13	III		IVV
20	Male	13	IV		IVV
21	Male	13	I		IVV				+
22	Female	13	I		IVV
23	Male	13	I		IVV
24	Female	14	III		IVV
25	Female	14	I		IVV
26	Female	14	III		IVV
27	Male	15	IV		IVV				+
28	Male	15	III		IVV
29	Female	15	II		IVV
30	Female	15	IV		IVV
31	Female	16	I		IVV
32	Female	16	I		Furlow
33	Male	16	III		IVV				+
34	Male	16	III		IVV
35	Female	17	II	18q deletion syndrome	IVV
36	Male	17	IV		IVV
37	Female	18	III		IVV
38	Female	18	I		Furlow					+
39	Male	18	IV		IVV
40	Female	18	III		IVV					+
41	Male	20	III	CHARGE syndrome	IVV
42	Female	21	II	CHARGE syndrome	IVV
43	Female	33	III	Corrected transposition of the great arteries	IVV
44	Male	22 (Late initial consultation)	I		Furlow					+
