# Supplementary material for: Interposition grafting of collagen-gelatin sponge impregnated with basic fibroblast growth factor in primary palatoplasty
Source: Regen Ther. 2023 Aug 4;24:288–93. doi: 10.1016/j.reth.2023.07.010 (PMC10406600; doi:10.1016/j.reth.2023.07.010)
Supplement: Multimedia component 2 [file mmc2.xlsx]

## Sheet: Sheet1
Patients No	Sex	Age (month)	Veau classification	Associated diseases	Surgery characteristics of soft palate	Width of cleft palate	Posterior arch width	ratio of cleft width to the posterior arch width	Oro-nasal fistula formation	Delayed healing	Bleeding	Infection
1	Male	9	III		IVV	10	28	0.357143
2	Female	11	IV		IVV	7	27	0.259259
3	Male	11	IV		IVV	6	24	0.25
4	Female	11	I		IVV				+
5	Male	11	II		IVV	7	24	0.291667
6	Male	11	III		IVV	8	29	0.275862
7	Male	11	II		Furlow	8	25	0.32
8	Male	12	III		IVV	10	30	0.333333
9	Male	12	II		IVV	8	24	0.333333
10	Female	12	II		IVV	9	29	0.310345
11	Female	12	II		IVV	8	26	0.307692
12	Female	12	II		IVV	8	26	0.307692
13	Male	12	II		IVV	13	29	0.448276
14	Female	12	II		IVV	10	29	0.344828
15	Female	12	I		IVV					+
16	Female	12	III		IVV	11	29	0.37931			+
17	Female	12	II		Furlow	7	25	0.28
18	Female	12	III		IVV	9	26	0.346154
19	Male	12	III		IVV	7	28	0.25
20	Female	12	I		Furlow
21	Female	12	II		IVV	12	28	0.428571
22	Female	13	III		IVV	9	29	0.310345
23	Male	13	I		Furlow
24	Female	13	II		IVV	8	26	0.307692
25	Female	13	II		Furlow	5	25	0.2
26	Male	13	III		Furlow	12	27	0.444444
27	Female	14	II		Furlow	10	28	0.357143
28	Female	15	III	21 trisomy	IVV	5	26	0.192308		+
29	Male	16	III		IVV	15	31	0.483871
30	Male	18	II	Pierre Robin syndrome	IVV	12	29	0.413793
31	Male	18	II	Pierre Robin syndrome	Furlow	7	28	0.25
32	Female	21	II	West syndrome	IVV	15	30	0.5
33	Female	25	IV		IVV	15	29	0.517241
34	Female	27	II	22q.11.2 deletion syndrome	Furlow	10	34	0.294118
35	Female	28	IV	Diaphragmatic hernia and hypoplasia of the lung	IVV	10	25	0.4
36	Female	32	II	Pierre Robin syndrome	IVV	13	32	0.40625
37	Male	32	III	21 trisomy	Furlow	7	31	0.225806
38	Male	35	III	Wolf-Hirschhorn syndrome	IVV	7	28	0.25
39	Male	37	I	Wolf-Hirschhorn syndrome	IVV
40	Female	67	IV	13 trisomy	IVV	10	34	0.294118
41	Male	151 (Late initial consultation)	I		IVV
42	Female	20 (Late initial consultation)	I		Furlow
43	Female	51 (Late initial consultation)	I		Furlow
44	Male	64 (Late initial consultation)	I		Furlow
